# Supplementary material for: Predictive Markers of Efficacy for an Angiopoietin-2 Targeting Therapeutic in Xenograft Models
Source: PLoS One. 2013 Nov 14;8(11):e80132. doi: 10.1371/journal.pone.0080132 (PMC3828186; doi:10.1371/journal.pone.0080132)
Supplement: Table S1 — Data used for statistical analysis. Tab 1: Tumor growth inhibition (TGI) achieved with CVX-060 treatment (10 mg/kg IP, QW until study termination) for each cell line xenograft (XG) or patient derived xenograft (PDX) model. Data represents median of 10 animals per XG. Training Set represents the 15 XG/PDX models used for building the biomarker hypothesis, Testing Set represents the 11 XG models used for prospective analysis of the hypothesis. Tab 1: Median concentration of each biomarker in each XG model, as determined by ELISA of tumor lysate (500 mm3 size tumors). Values shown are normalized to total protein concentration (BCA) and are shown in ug/g, ng/g, or pg/g. Tab 2: Number of individual tumors analyzed by ELISA for each XG and biomarker. (XLSX) [file pone.0080132.s003.xlsx]

## Sheet: median ELISA and TGI values
Model	Set	TGI (median %)	Angpt2	Angpt1	VEGF	Angplt4	Axl	EGF	FGF2	HGF	PDGFbb	PDGFRa	PDGFRb	PIGF	THBS1	cMET	EGFR	EMMPRIN	GCSF	Hif1a	Hif2a	huSDF1a	msSDF1a	IL8	MCP1	MMP7	pmTOR	PROK1	TGFa
OVCAR5	1-Training	-2	30.4309	158.907	379.353	7.45403	228.35	10353.7	809.613	21.5517	2431.58	272.246	123.159	21.9868	7.43775	31.7025	542.136	38.4423	39.9817	13.2702	16.6769	19.6274	9.42173	231.752	20.3829	4046.59	107.046	5.31665	11.7308
Caki1	1-Training	26	10.0105	118.134	320.721	25.3065	1016.13	3524.09	10274.8	24.1219	1857.96	90.7102	514.839	3.5948	62.4531	65.1753	317.528	34.3158	45.626	7.41733	26.9893	21.0948	6.48054	567.711	6.41434	11301.5	185.455	4.86178	3.9264
ES2	1-Training	11	119.056	304.491	90.5727	5.87307	2209.74	928.271	2069.05	28.8793	2115.49	283.683	20.3875	38.9874	40.6022	17.8717	659.163	35.9815	128.137	19.9355	18.2029	8.97424	6.97	207.954	11.7531	145.353	93.5259	4.02556	0.354459
HeyC2	1-Training	21	13.8203	177.897	55.979	1.64367	2356.49	3198.47	4221.17	27.9535	5752.48	179.284	12.3651	149.133	44.1025	34.6262	1320.56	52.9425	675.521	16.4504	35.3011	18.976	11.668	425.113	21.239	770.481	447.376	4.54678	5.27968
HT29	1-Training	27	16.3631	255.138	1934.25	1.44289	111.956	14568.1		37.4367		88.5901	37.2777	13.8048	444.511	57.5256		24.6843	66.8863						25.2341			14.4479
A498	1-Training	22	9.26153	148.696	772.619	27.3909	222.429	1212.51	2816.32	1.54845	687.748	44.7036	8.47668	12.4552	3.32384	85.3584	859.623	55.4773	24.0531	10.1199	18.6998	12.4803	2.42281	129.465	304.452	2114.98	186.041	2.38331	28.8836
A2780	1-Training	32	7.51397	66.5904	94.6717	9.72299	627.749	803.025	5820.71	4598.45	1530.41	1806.34	1247.59	300.336	0.61002	0.17301	31.6614	67.8945	33.4504	35.2419	24.0055	16.5955	8.8381	1.9219	14.7829	528.248	81.7747	4.57301	0.640372
G401	1-Training	32	246.274	114.464	40.9326	2.32676	81.7348	3013.27	3351.29	37.9514	3148.19	290.713	849.878	21.9199	2.06796	0.197983	17.9762	12.0043	71.6564	13.7237	22.2386	20.6199	14.7026	1.91269	32.6268	611.112	129.628	12.344	0.486916
IGROV1	1-Training	23	5.53688	95.2979	135.726	3.8692	34.8229	2345.58	486.979	7.21718		37.9637	19.1239	9.38233	2.65232	86.6779	30.9047	25.6794	32.647	96.5647		16.5331	15.5243	919.466	33.3473	9210.11	232.018	3.25057	16.7245
SN12CCP	1-Training	25	22.6393	95.6076	260.777	16.7712	8088.04	680.88	7750.43	21.9677	2955.66	132.772	1430.12	4.36852	300.751	39.0627	776.58	74.5283	109.834	44.81	43.41	13.8912	10.101	951.265	343.086	450.897	311.55	8.42192	0.845994
OVX276	1-Training	38	13.9482	144.655	335.849	0.307154	25.1506	2429.68	545.971	16.0263	2638.86		45.3101	10.2336	3.90946	13.6276		22.6775	57.0712								169.882	7.89058	1.22166
OV90	1-Training	51	3389.69	86.9555	921.464	0.053075	23.6751	935.556	840.772	15.4833	1525.63	257.417	6.35654	6.53344	53.5585	9.71191	112.937	18.7511	37.7709	9.08198	30.7355	10.4462	9.15719	276.55	14.998	589.225	84.7652	5.58412	2.01463
colo205	1-Training	64	128.315	122.155	69.8858	0.0931954	32.6543	1097.54	400.618	10.9424		44.4087	19.8823	7.64982	0.458144	19.1912	31.6135	6.68088	29.5504	13.8773		15.6119	13.0256	23.2806	9.24471	1581.1	390.129	3.6947	8.02093
SKOV3	1-Training	49	3642.55	158.001	528.308	18.4214	1487.13	1861.9	2637.26	9.47787		86.3703	8.91428	14.5049	4.70816	53.2608	21.4888	30.1076	89.0497	127.252		17.0699	9.66298	1728.78	18.734	3271.72	293.794	3.30688	62.4014
OVX243	1-Training	61	0.798889	82.8943	126.661	1.91562	5.55234	1445.61	148.358	43.0639	6267.75		4.79521	7.79868	0.306691	22.6799		17.9422	56.0721								132.057	7.64145	1.17777
A549	2-Testing	50	4.21134	27.6583	123.613	1015.08	974.33	6254.59	8212.23	125.319	1204.37	99.9474	3.39279	4.38276	1.12254	0.00898322	0.956922	5.12551	48.8168					473.357	67.607		151.987		8.75488
A431	2-Testing	12	40.9987	56.087	3392.12	2880.87	172.212	2566.63	389.542	58.0441	3580.13	89.4997	12.754	163.884	77.8227	2.69213	361.272	45.5806	114.582					68.7501	21.4172		300.584		60.7487
MDA.MB435	2-Testing	41	7.82611	16.4729	551.965	202.627		2763.66		16.6939					3.13258	0.0305216	1.00337	13.3528						3039.96					1.29889
U87.MG	2-Testing	37	6.22746	14.1267	263.265	836.449	2288.66	801.178	1483.54	4055.01	2167.96	268.09	2713.18	8.65164	1.56741	0.0132838	2.48936	16.9765	769.155					319.455	17.4286		201.325		4.7391
D45MG	2-Testing	39	5.25553	13.5664	606.787	2892.24	274.276	3816.72	3080.41	9.9895	1423.01	61	869.722	3.8125	1.05593	3.10631	3.10532	102.246	92.9703					3288.33	14.9865		151.071		0.639328
U251	2-Testing	36	5.4644	292.825	15719.1	1.05851	1751.99	5793.78	7370.44	16.3752	1342.78	2484.73	372.68	11.9055	251.587	10.7894	26.0624	98.6451	50.325	45.5938				26.4349	690.094		87.0941		32.8521
NCIH441	2-Testing	8	20.3552	91.4606	2876.47	15.0845	69.3524	9875.49	816.213	26.4532	9206.76	58.0668	11.0962	12.2829	245.771	94.8406	13.151	67.4917	144.662	47.3037				1025.82	46.7016		165.045		39.5354
SHP77	2-Testing	16	3331.07	163.574	365.174	0.11097		1190.64	603.563	1154.33	1881.06	99.4851	1.53408			13.7861	10.1214	31.3933		161.462				71.3612					0.790722
SKMEL1	2-Testing	23	3947.7	482.83	29.9862	0.338285		11078	7564.61	8.85268	983.155	30.9183	8.0408			3.05983	3.4247	20.8076		3.47941				141.68					0.105338
NCI.H209	2-Testing	18	1966.14	257.761	695.202	0.594559		2372.52	807.354	58.0687	5336.52	55.6606	3.52322			0.0770637	9.16104	26.8294		47.9035				7.07181					0.482643
NCI.H720	2-Testing	45	6906.71	265.841	305.059	0.259507		2918.18	1574.57	37.0825	4158.26	83.6777	9.48724			0.17389	14.3655	33.9843		38.0453				9.81638					0.545895
ALL protein marker levels in ng/g, ug/g, or pg/g.

## Sheet: number of samples analyzed
set	model	number of tumor samples analyzed per marker via ELISA
		Angplt4	Angpt1	Angpt2	Axl	cMET	EGF	EGFR	EMMPRIN	FGF2	GCSF	HGF	Hif1a	Hif2a	huSDF1a	IL8	MCP1	MMP7	msSDF1a	PDGFbb	PDGFRa	PDGFRb	PIGF	pmTOR	PROK1	TGFa	THBS1	VEGF
training	A2780	8	8	8	8	8	8	8	8	8	8	8	8	8	8	8	8	8	8	8	8	8	8	8	8	8	8	8
training	A498	5	5	5	5	5	5	5	5	5	5	5	5	5	5	5	5	5	5	5	5	5	5	5	5	5	5	5
training	Caki1	5	5	5	5	5	5	5	5	5	5	5	5	5	5	5	5	5	5	5	5	5	5	5	5	5	5	5
training	Colo205	8	8	8	8	5	8	5	5	8	5	8	5	0	5	5	5	5	5	0	8	5	8	5	5	5	8	8
training	ES2	9	9	9	9	9	9	9	9	9	9	9	9	9	9	9	9	9	9	9	9	9	9	9	9	9	9	9
training	G401	5	5	5	5	4	5	4	4	4	4	4	4	4	4	4	4	4	4	5	5	5	5	4	4	4	4	5
training	HeyC2	5	5	5	5	5	5	5	5	5	5	5	5	5	5	5	5	5	5	5	5	5	5	5	5	5	5	5
training	HT29	6	6	6	6	6	6	0	6	0	6	6	0	0	0	0	6	0	0	0	6	6	6	0	6	0	6	6
training	IGROV1	5	5	5	5	5	5	5	5	5	5	5	5	0	5	5	5	5	5	0	5	5	5	5	5	5	5	5
training	OV90	9	9	9	9	9	9	9	9	9	9	9	9	9	9	9	9	9	9	9	9	9	9	9	9	9	9	9
training	OVCAR5	4	4	4	4	1	4	1	1	1	1	1	1	1	1	1	1	1	1	4	4	4	4	1	1	1	1	4
training	OVX243	3	3	3	3	3	3	0	3	3	3	3	0	0	0	0	0	0	0	3	0	3	3	3	3	3	3	3
training	OVX276	3	3	3	3	3	3	0	3	3	3	3	0	0	0	0	0	0	0	3	0	3	3	3	3	3	3	3
training	SKOV3	5	5	5	5	5	5	5	5	5	5	5	5	0	5	5	5	5	5	0	5	5	5	5	5	5	5	5
training	SN12CCP	5	5	5	5	5	5	5	5	5	5	5	5	5	5	5	5	5	5	5	5	5	5	5	5	5	5	5
testing	A549	6	6	6	6	6	6	6	6	6	6	6	0	0	0	6	6	0	0	6	6	6	6	6	0	6	6	6
testing	A431	2	2	2	6	2	2	2	2	6	6	2	0	0	0	2	6	0	0	6	6	6	6	2	0	2	2	2
testing	D54MG	6	6	6	5	6	6	6	6	5	5	6	0	0	0	6	5	0	0	5	5	5	5	5	0	6	6	6
testing	MDA-MB435	6	6	6	0	6	6	6	6	0	0	6	0	0	0	6	0	0	0	0	0	0	0	0	0	6	6	6
testing	NCI-H209	4	4	4	4	4	4	4	4	4	0	4	4	0	0	4	0	0	0	4	4	4	0	0	0	4	0	4
testing	NCI-H441	10	10	10	10	10	10	10	10	10	10	10	10	0	0	0	10	0	10	10	10	10	10	10	0	10	10	10
testing	NCI-H720	6	6	6	6	6	6	6	6	6	0	6	6	0	0	6	0	0	0	6	6	6	0	0	0	6	0	6
testing	SHP-77	6	6	6	6	6	6	6	6	6	0	6	6	0	0	6	0	0	0	6	6	6	0	0	0	6	0	6
testing	SKMEL1	5	5	5	5	5	5	5	5	5	0	5	5	0	0	5	0	0	0	5	5	5	0	0	0	5	0	5
testing	U251	10	10	10	10	10	10	10	10	10	10	10	10	0	0	0	10	0	10	10	10	10	10	10	0	10	10	10
testing	U87	6	6	6	6	6	6	6	6	6	6	6	0	0	0	6	6	0	0	6	6	6	6	6	0	6	6	6
